# Supplementary material for: ZmTH1 Is Vital for Healthy Plant Growth and Promotes Cold/Drought Tolerance by Regulating Thiamin Diphosphate‐Dependent Metabolisms in Maize
Source: Plant Biotechnol J. 2025 Oct 13;24(3):1234–50. doi: 10.1111/pbi.70400 (PMC12946460; doi:10.1111/pbi.70400)
Supplement: Supplementary file 2 — Table S1: Genes in the 1.4 Mb interval. Table S2: Primers and their usages in this work. Table S3: Gene function and RNA‐seq data of DEGs in Figure S9–S17. Table S4: Genes used in RNA‐seq confirmation and their primers. [file PBI-24-1234-s001.xlsx]

## Sheet: Table S1
	Table S1 Genes in the 1.4 Mb interval
	Genes	Description	B73_V4 start	B73_V4 end	Strain	Length
	Zm00001d041817		139075079	139082163	-	7084
	Zm00001d041818	Myb-like DNA-binding domain containing protein	139104748	139106839	+	2091
	Zm00001d041819	Photosystem I reaction center subunit N	139135030	139136095	+	1065
	Zm00001d041821	Transcription factor MYB46	139285091	139285557	-	466
	Zm00001d041822	basal endosperm transfer layer9	139335175	139335830	+	655
	Zm00001d041823	O-fucosyltransferase family protein	139337824	139355349	+	17525
	Zm00001d041824	Tat pathway signal sequence family protein	139355226	139356702	-	1476
	Zm00001d041825		139418820	139419587	-	767
	Zm00001d041826	Protein kinase domain containing protein	139451349	139452335	+	986
	Zm00001d041827	Peroxidase superfamily protein	139485859	139487304	+	1445
	Zm00001d041828		139489262	139489333	+	71
	Zm00001d041829	thiamine synthesis3	139490055	139496364	-	6309
	Zm00001d041830	Subtilisin inhibitor 1	139602989	139603219	+	230
	Zm00001d041831	DNA binding protein	139605736	139609752	+	4016
	Zm00001d041833	tRNA pseudouridine synthase	139768041	139775685	+	7644
	Zm00001d041834		139911686	139911970	-	284
	Zm00001d041835		139911951	139915558	+	3607
	Zm00001d041836	Amino acid permease 6	139918951	139920424	+	1473
	Zm00001d041837	2Fe-2S ferredoxin-like superfamily protein	139954073	139954785	-	712
	Zm00001d041838	60S ribosomal protein L7-2	139956286	139957397	-	1111
	Zm00001d041839	Dihydrolipoamide acetyltransferase component of pyruvate dehydrogenase complex	140023603	140029825	+	6222
	Zm00001d041841		140129787	140130227	-	440
	Zm00001d041842	Amino acid permease 2	140251569	140253330	+	1761
	Zm00001d041843	Amino acid permease 2	140329996	140330391	-	395
	Zm00001d041844	Probable methyltransferase PMT25	140388867	140393504	+	4637
	Zm00001d041845		140437618	140437691	-	73
	Zm00001d041846	Phytosulfokine receptor 1	140442157	140445599	+	3442
	Zm00001d041847	Switch/sucrose nonfermenting 3C	140452942	140459533	-	6591
	Zm00001d041850	Transmembrane 9 superfamily member	140591376	140592546	-	1170
	Zm00001d041851		140591749	140591821	+	72

## Sheet: Table S2
	Table S2 Primers and their usages in this work
	Usage	Name	Sequence (vector sequence is marked with horizontal lines)
	Transgenic marker identification for OE	OE-JD-829_F	tgaacaagaagtggggtcgttc
		OE-JD-829_R	gagcggataacaatttcacac
	ASP markers for 1 bp deletion in Zmth1	ASP-pldg1_F	catgtaaaaccccgcccag
		ASP-WT_F	catgtaaaaccccggccca
		ASP_R	cggtttattgaagattgcagcg
	RT-qPCR Primers for ZmTH1 and ZmTPMS1	ZmTH1_F	cggagaagttcgtgggagag
		ZmTH1_R	gacaccatgaccggatccac
		ZmTPMS1_F	ccagaacgaaggcagccaat
		ZmTPMS1_R	tcccggtcaaacaaagcaga
		ZmGAPDH_F	ctggtttctaccgacttccttg
		ZmGAPDH_R	cggcatacacaagcagcaac
	ZmTH1-overexpression primer	OE-c829_F	tctgcagcccgggggatcaagcttatgacgtccgtaccgctacc
		OE-c829_R	gaacgatcggggaaattcgagctccaggcggcatatcccaacttg
	ZmTH1-knockout primer	ko-d829_F	ttgtgcagatgatccgtggcgtcaccgcgcagaacaccgtgttttagagctagaaatagc
		ko-d829_R	gctatttctagctctaaaac
	thiD、thiE-CRISPR/Cas9 target primers in E. coli	621_F	gcacagatgcgtaaggaga
		622_R	cgcggaacccctatttgttt
		ko-thiD-622_F	acgttatcagatccaaaacggttttagagctagaaatagc
		ko-thiD-621_R	cgttttggatctgataacgtatggagaaacagtagagagttgc
		ko-thiE-622_F	cgatctcaatgccatccgcggttttagagctagaaatagc
		ko-thiE-621_R	cgcggatggcattgagatcgatggagaaacagtagagagttgc
	thiD、thiE- homologous arm primers in E. coli	thiD-HA1_F	aaacaaataggggttccgcgaatcgtcgtggtcactggc
		thiD-HA1_R	ggtgcggtaaaccgttgttcgagcaaccataagcgccaag
		thiD-HA2_F	cttggcgcttatggttgctcgaacaacggtttaccgcacc
		thiD-HA2_R	tctccttacgcatctgtgcgcgaaagatttaaccgggcg
		thiE-HA1_F	aaacaaataggggttccgcgcgaaagcccgcttcgaattt
		thiE-HA1_R	ggcatctgtttggtttgcgtcttcatcgcgccgatctttg
		thiE-HA2_F	caaagatcggcgcgatgaagacgcaaaccaaacagatgcc
		thiE-HA2_R	tctccttacgcatctgtgcgttggctgacctgcgatttc
	Heterologously expressed vectors primers in E. coli	pet28a-ZmTH1_F	gacagcaaatgggtcgcggatccatgacgtccgtaccgctacc
		pet28a-ZmTH1_R	agtgcggccgcaagcttgagaccttgagtaagcattct
		pet28a-Zmth1_F	gacagcaaatgggtcgcggatccatgacgtccgtaccgctacc
		pet28a-Zmth1_R	agtgcggccgcaagcttgaggtagggttgtttgccttc
		pet28a-ZmTH1-HMPP-K_F	gacagcaaatgggtcgcggatccatgacgtccgtaccgctacc
		pet28a-ZmTH1-HMPP-K_R	agtgcggccgcaagcttggaagaggtcatctggattga
		pet28a-ZmTH1-TMP-S_F	gacagcaaatgggtcgcggatccatgcagggcccttttgaccac
		pet28a-ZmTH1-TMP-S_R	agtgcggccgcaagcttgagaccttgagtaagcattct
		pet28a-ZmTMPS1_F	gacagcaaatgggtcgcggatccatgctgcacgctgttcaggt
		pet28a-ZmTMPS1_R	agtgcggccgcaagcttgagatctggagtgagcattct
	Subcellular localization primers in maize protoplast	163-ZmTH1_F	tttggtgttacttctgcaaagcttatgacgtccgtaccgctacc
		163-ZmTH1_R	ctcgcccttgctcaccatggatccagaccttgagtaagcattcttcatcag
		163-Zmth1_F	tttggtgttacttctgcaaagcttatgacgtccgtaccgctacc
		163-Zmth1_R	ctcgcccttgctcaccatggatccaggtagggttgtttgccttcg
		163-ZmTMPS1_F	tttggtgttacttctgcaaagcttatgctgcacgctgttcaggt
		163-ZmTMPS1_R	ctcgcccttgctcaccatggatccagatctggagtgagcattct
	Subcellular localization primers in tobacco	1300-ZmTH1_F	ggagagaacacgggggactctagaatgacgtccgtaccgctacc
		1300-ZmTH1_R	ttcttctcccttacccatggtaccagaccttgagtaagcattcttcatcag
		1300-Zmth1_F	ggagagaacacgggggactctagaatgacgtccgtaccgctacc
		1300-Zmth1_R	ttcttctcccttacccatggtaccaggtagggttgtttgccttcg
		1300-ZmTMPS1_F	ggagagaacacgggggactctagaatgctgcacgctgttcaggt
		1300-ZmTMPS1_R	ttcttctcccttacccatggtaccagatctggagtgagcattct

## Sheet: Table S3
	Table S3 Gene function and RNA-seq data of DEGs in Figure S9 to Figure S17
	Pathways		GeneID	B73_V4 name	gene function	pldg1_1	pldg1_2	pldg1_3	WT_1	WT_2	WT_3	log2FC
	carbon fixation by Calvin cycle pathway		100273196	Zm00001d023559	Fructose-bisphosphate aldolase, chloroplastic-like|Fructose-bisphosphate aldolase|PCO070710|PCO070710(717)	2219.91	1991.95	1857.18	5216.22	4758.41	5320.65	-1.36745
			100282845	Zm00001d017711	Phosphoribulokinase, chloroplastic|pco092382(445)	782.434	663.569	595.306	2029.47	1847.2	2121.25	-1.58851
			100272845	Zm00001d053015	Fructose-bisphosphate aldolase, chloroplastic-like|AY110170_SNP|CL65658_1|Fructose-bisphosphate aldolase	58.575	54.159	50.639	368.009	365.091	414.582	-2.84627
			542233	Zm00001d000316	NADP-dependent malic enzyme, chloroplastic|Mod1|NADP-malic enzyme|SOG0068|csu16|csu16a|csuh00016|csuh16|mitochondrial malic enzyme 3|npi231(me)|npi231-me1|pTN5|umc13a|umc313(csuh16)	3415.69	3435.94	3087.06	6540.44	5941.3	7112.65	-1.01286
			542212	Zm00001d052595	ribulose bisphosphate carboxylase small subunit, chloroplastic|PCO095823|PCO095823(340)|PCO095823a|ribulose 1,5-bisphosphate carboxylase small subunit|ribulose 1,5-bisphosphate carboxylase/oxygenase|rpa9b-ssu	2104.88	1815.55	1731.53	4990.9	4723.18	5220.47	-1.4358
			542368	Zm00001d003429	glyceraldehyde-3-phosphate dehydrogenase A, chloroplastic|GADPH (383 AA)|GapA1|NADP-dependent glyceraldehydephosphate dehydrogenase subunit A|csu140|csuh00140|csuh140|glyceraldehyde-3-phosphate dehydrogenase subunit A|pGAPA1S|pZM57/0.4kb|umc188|umc188(gpa1)|umc375	2485.84	2221.9	2161.53	6215.77	5483.79	5494.08	-1.35832
			100193705	Zm00001d030557	Alanine aminotransferase 2	1143.91	1504.07	1179.14	2909.5	2372.28	2679.93	-1.09055
			107305678	Zm00001d022229	Malate dehydrogenase, chloroplastic-like	19.953	12.697	15.131	118.998	113.531	113.543	-2.89161
			100274365	Zm00001d027841	Ribulose-phosphate 3-epimerase, chloroplastic-like|uncharacterized protein LOC100274365	593.864	548.723	547.001	1152.28	1136.13	1172.16	-1.06892
			845212	ZemaCp032	ribulose-1,5-bisphosphate carboxylase/oxygenase large subunit	90.727	112.4	47.676	362.772	244.664	547.15	-2.23078
			100191222	Zm00001d021310	Triosephosphate isomerase, chloroplastic	1020.81	846.444	902.858	2056.92	1767.21	1711.61	-1.03394
			100279820	Zm00001d000164	Phosphoribulokinase, chloroplastic|Phosphoribulokinase chloroplastic	37.619	36.709	39.382	80.063	66.952	79.878	-1.03092
			103635817	Zm00001d010672	phosphoglycerate kinase, chloroplastic|Metacaspase type II	360.898	291.836	292.197	881.899	818.929	764.1	-1.41824
			100282017	Zm00001d042840	sedoheptulose bisphosphatase 1|PCO078556|PCO078556(250)|PCO078556a|Sedoheptulose-17-bisphosphatase chloroplastic|csuh00813|csuh813|sbp1|sedoheptulose-1,7-bisphosphatase	564.687	524.195	468.214	1372.65	1199.67	1334.92	-1.36114
			100281237	Zm00001d038579	phosphoglycerate kinase	1754.89	1356.21	1308.79	3308.58	2806.7	2683.55	-1.02799
			103635678	Zm00001d010321	pyruvate, phosphate dikinase 2|Pyruvate, orthophosphate dikinase 2|orthophosphate dikinase|pyruvate orthophosphate dikinase2	23.244	19.158	25.218	82.154	89.122	85.597	-1.96141
			100279748	Zm00001d047893	phosphoenolpyruvate carboxykinase homolog 2|CL1267_2|CL1267_2(697)|CL1267_2b|SOG0076|csu145a(pck)|csuh145a(pck)|phosphoenolpyruvate carboxykinase homolog2	36.741	36.024	44.881	75.661	82.96	92.284	-1.12779
			100279574	Zm00001d004894	ribulose bisphosphate carboxylase small subunit 2|ribulose bisphosphate carboxylase small chain C|ribulose bisphosphate carboxylase small subunit2|ribulose-1,5-bisphosphate carboxylase small subunit	2316.2	2170.92	2048.17	5438.46	5201.99	6048.98	-1.38637
			100216767	Zm00001d028562	Fructose-1,6-bisphosphatase, chloroplastic	225.582	210.395	178.981	630.544	552.24	631.058	-1.59401
			100037774	Zm00001d017121	Glyceraldehyde-3-phosphate dehydrogenase 3, cytosolic|cytosolic glyceroldehyde-3-phosphate dehydrogenase GAPC4|glyceraldehyde-3-phosphate dehydrogenase|glyceraldehyde-3-phosphate dehydrogenase4	22.174	46.082	20.971	14.5	12.401	12.663	1.14066
			542479	Zm00001d016166	phosphoenolpyruvate carboxylase|CL1793_1|Pep2|Ppc1|pMR15|pep8|phosphoenolpyruvate carboxylase2	12.052	27.329	12.63	6.597	6.493	5.86	1.42327
	pyruvate metabolism pathway		100272256	Zm00001d044748	Pyruvate dehydrogenase E1 component subunit alpha-2, mitochondrial|AY112355_SNP|CL26879_1|Pyruvate dehydrogenase E1 component subunit alpha-1 mitochondrial|pyruvate dehydrogenase E1 component alpha subunit	0.528	0.462	0.468	1.461	1.561	1.353	-1.61798
			100280692	Zm00001d017418	Aldehyde dehydrogenase family 3 member F1|uncharacterized protein LOC100280692|aldehyde dehydrogenase 3B1|fatty aldehyde dehydrogenase 1|pco083188(438)	18.483	7.469	14.893	40.442	39.473	58.105	-1.79041
			542233	Zm00001d000316	NADP-dependent malic enzyme, chloroplastic|Mod1|NADP-malic enzyme|SOG0068|csu16|csu16a|csuh00016|csuh16|mitochondrial malic enzyme 3|npi231(me)|npi231-me1|pTN5|umc13a|umc313(csuh16)	3415.69	3435.94	3087.06	6540.44	5941.3	7112.65	-1.01286
			107305678	Zm00001d022229	Malate dehydrogenase, chloroplastic-like	19.953	12.697	15.131	118.998	113.531	113.543	-2.89161
			103626912	Zm00001d015975	probable lactoylglutathione lyase, chloroplastic|probable lactoylglutathione lyase, chloroplast|putative glyoxalase family protein|putative lactoylglutathione lyase chloroplastic	275.575	240.841	253.156	613.806	594.699	568.392	-1.24236
			100281139	Zm00001d015976	lactoylglutathione lyase|putative glyoxalase family protein|putative lactoylglutathione lyase chloroplastic	523.59	387.989	481.415	1246.37	1185.48	1028.77	-1.34887
			100272999	Zm00001d047054	Pyruvate kinase isozyme G, chloroplastic|pyruvate kinase3	18.122	46.581	56.556	104.568	91.065	64.958	-1.14218
			103635678	Zm00001d010321	pyruvate, phosphate dikinase 2|Pyruvate, orthophosphate dikinase 2|orthophosphate dikinase|pyruvate orthophosphate dikinase2	23.244	19.158	25.218	82.154	89.122	85.597	-1.96141
			100279748	Zm00001d047893	phosphoenolpyruvate carboxykinase homolog 2|CL1267_2|CL1267_2(697)|CL1267_2b|SOG0076|csu145a(pck)|csuh145a(pck)|phosphoenolpyruvate carboxykinase homolog2	36.741	36.024	44.881	75.661	82.96	92.284	-1.12779
			100280189	Zm00001d052472	2-isopropylmalate synthase 2, chloroplastic|2-isopropylmalate synthase B	14.722	10.187	15.502	2.628	4.328	4.155	1.82604
			100193244	Zm00001d018961	Pyruvate kinase isozyme A, chloroplastic-like|Pyruvate kinase	3.321	3.734	3.169	1.362	1.381	1.651	1.18368
			100281571	Zm00001d004960	2-isopropylmalate synthase A|2-isopropylmalate synthase 1 chloroplastic|2-isopropylmalate synthase B|pco062200(458)	16.221	17.287	18.096	6.842	8.049	7.714	1.15519
			100281089	Zm00001d047663	Acetate/butyrate--CoA ligase AAE7, peroxisomal|AMP-binding protein|Acetate/butyrate--CoA ligase AAE7 peroxisomal|putative AMP-dependent synthetase and ligase superfamily protein	2.145	3.27	1.946	0.885	0.942	1.561	1.08639
			100383599	Zm00001d009779	Dihydrolipoyl dehydrogenase 1, chloroplastic|uncharacterized protein LOC100383599|dihydrolipoyl dehydrogenase	5.555	5.326	4.73	2.221	2.388	2.477	1.10398
			100282283	Zm00001d029416	acetyl-CoA acetyltransferase, cytosolic 1|putative acetyl-CoA acetyltransferase cytosolic 2	24.864	33.805	29.26	12.866	14.674	14.956	1.01439
			542479	Zm00001d016166	phosphoenolpyruvate carboxylase|CL1793_1|Pep2|Ppc1|pMR15|pep8|phosphoenolpyruvate carboxylase2	12.052	27.329	12.63	6.597	6.493	5.86	1.42327
	BCAA degradation pathway		100274311	Zm00001d019054	Methylmalonate-semialdehyde dehydrogenase [acylating], mitochondrial|Methylmalonate-semialdehyde dehydrogenase [acylating] mitochondrial|pco061337(539)	39.516	42.18	36.602	18.294	15.156	16.997	1.1957
			100191513	Zm00001d023694	2-oxoisovalerate dehydrogenase subunit alpha 2, mitochondrial-like|2-oxoisovalerate dehydrogenase subunit alpha 2 mitochondrial|pco079304(721)	48.836	69.327	56.836	20.722	21.887	22.974	1.38167
			100283617	Zm00001d040670	dihydrolipoyllysine-residue acetyltransferase component of pyruvatedehydrogenase complex|Lipoamide acyltransferase component of branched-chain alpha-keto acid dehydrogenase complex mitochondrial	8.877	11.242	9.087	2.157	2.047	2.51	2.08674
			100191754	Zm00001d029848	Branched-chain amino acid aminotransferase 2, chloroplastic-like|Branched-chain-amino-acid aminotransferase	81.973	79.033	79.106	39.845	36.917	34.129	1.07935
			100283469	Zm00001d023779	CHY1|3-hydroxyisobutyryl-CoA hydrolase 1	7.027	4.495	3.683	1.857	1.721	2.801	1.21954
			100383599	Zm00001d009779	Dihydrolipoyl dehydrogenase 1, chloroplastic|uncharacterized protein LOC100383599|dihydrolipoyl dehydrogenase	5.555	5.326	4.73	2.221	2.388	2.477	1.10398
			100282283	Zm00001d029416	acetyl-CoA acetyltransferase, cytosolic 1|putative acetyl-CoA acetyltransferase cytosolic 2	24.864	33.805	29.26	12.866	14.674	14.956	1.01439
			100192912	Zm00001d048539	Branched-chain-amino-acid aminotransferase 5, chloroplastic|uncharacterized protein LOC100192912|branched-chain-amino-acid aminotransferase	39.538	42.93	32.671	15.738	14.3	15.342	1.30956
			103631778	Zm00001d027861	alanine--glyoxylate aminotransferase 2 homolog 1, mitochondrial|putative aminotransferase class III superfamily protein	6.614	10.917	8.65	1.782	1.972	2.132	2.11727
			100193689	Zm00001d008271	hydroxymethylglutaryl-CoA lyase|Hydroxymethylglutaryl-CoA lyase mitochondrial	7.03	11.68	6.599	2.714	3.195	3.26	1.43147
			100281255	Zm00001d028303	branched-chain-amino-acid aminotransferase	0.78	2.671	1.143	0.101	0.025	0.049	4.63157
			100217040	Zm00001d035475	Isovaleryl-CoA dehydrogenase, mitochondrial|uncharacterized protein LOC100217040|Isovaleryl-CoA dehydrogenase mitochondrial	8.305	9.795	9.374	3.938	3.439	3.966	1.2418
			100280692	Zm00001d017418	Aldehyde dehydrogenase family 3 member F1|uncharacterized protein LOC100280692|aldehyde dehydrogenase 3B1|fatty aldehyde dehydrogenase 1|pco083188(438)	18.483	7.469	14.893	40.442	39.473	58.105	-1.79041
			100277777	Zm00001d009582	Probable 3-hydroxyisobutyrate dehydrogenase-like 3, mitochondrial|putative 3-hydroxyisobutyrate dehydrogenase-like 3 mitochondrial	3.27	2.95	3.741	11.98	11.302	10.192	-1.78292
			100285783	Zm00001d048494	hydroxymethylglutaryl-CoA synthase|putative hydroxymethylglutaryl-CoA synthase family protein	1.888	1.806	1.35	3.518	3.903	3.866	-1.19572
	pentose phosphate pathway		100273196	Zm00001d023559	Fructose-bisphosphate aldolase, chloroplastic-like|Fructose-bisphosphate aldolase|PCO070710|PCO070710(717)	2219.91	1991.95	1857.18	5216.22	4758.41	5320.65	-1.36745
			100272845	Zm00001d053015	Fructose-bisphosphate aldolase, chloroplastic-like|AY110170_SNP|CL65658_1|Fructose-bisphosphate aldolase	58.575	54.159	50.639	368.009	365.091	414.582	-2.84627
			100382228	Zm00001d050155	Gluconokinase-like	3.852	3.722	3.744	7.129	8.865	9.947	-1.23012
			103651489	Zm00001d044211	phosphoglucomutase, chloroplastic	55.57	52.288	42.206	145.031	123.28	154.214	-1.52633
			100274365	Zm00001d027841	Ribulose-phosphate 3-epimerase, chloroplastic-like|uncharacterized protein LOC100274365	593.864	548.723	547.001	1152.28	1136.13	1172.16	-1.06892
			103631244	Zm00001d036666	phosphoglucomutase, cytoplasmic 2-like|putative phosphoglucomutase cytoplasmic 1	1.449	0.913	0.923	3.343	4.581	6.135	-2.12854
			100383765	Zm00001d029502	glucose-6-phosphate 1-dehydrogenase	9.883	20.458	25.149	39.829	42.411	33.078	-1.093
			100284317	Zm00001d003252	glucose-6-phosphate 1-dehydrogenase, cytoplasmic isoform|glucose-6-phosphate dehydrogenase1	35.734	27.763	31.581	163.976	183.567	145.183	-2.40978
			100216767	Zm00001d028562	Fructose-1,6-bisphosphatase, chloroplastic	225.582	210.395	178.981	630.544	552.24	631.058	-1.59401
			103631243	Zm00001d036664	LOW QUALITY PROTEIN: phosphoglucomutase, cytoplasmic 2-like|putative phosphoglucomutase cytoplasmic 1	1.478	0.576	0.53	2.096	4.42	5.339	-2.22702
			542358	Zm00001d033746	phosphoglucomutase, cytoplasmic 2|PGM 2|glucose phosphomutase 2|phosphoglucomutase1	50.492	34.306	37.488	172.149	197.131	211.738	-2.2825
			100282975	Zm00001d029525	Probable 6-phosphogluconolactonase 1|uncharacterized protein LOC100282975|6-phosphogluconolactonase|PCO118908|putative 6-phosphogluconolactonase 1	0.818	0.553	0.763	0.357	0.226	0.325	1.19208
			100285593	Zm00001d032045	6-phosphogluconolactonase	1.927	2.408	1.713	0.606	0.996	0.473	1.50314
	valine, leucine and isoleucine biosynthesis		103652503	Zm00001d009638	ketol-acid reductoisomerase, chloroplastic-like|Ketol-acid reductoisomerase chloroplastic	99.503	103.935	98.944	47.901	39.794	40.175	1.207
			100191754	Zm00001d029848	Branched-chain amino acid aminotransferase 2, chloroplastic-like|Branched-chain-amino-acid aminotransferase	81.973	79.033	79.106	39.845	36.917	34.129	1.07935
			100280189	Zm00001d052472	2-isopropylmalate synthase 2, chloroplastic|2-isopropylmalate synthase B	14.722	10.187	15.502	2.628	4.328	4.155	1.82604
			100193695	Zm00001d044035	ketol-acid reductoisomerase|Ketol-acid reductoisomerase chloroplastic	74.062	82.917	71.026	32.906	31.653	29.961	1.23574
			100286245	Zm00001d017467	3-isopropylmalate dehydratase small subunit 2	349.669	270.006	361.262	70.494	75.61	67.884	2.1604
			100281571	Zm00001d004960	2-isopropylmalate synthase A|2-isopropylmalate synthase 1 chloroplastic|2-isopropylmalate synthase B|pco062200(458)	16.221	17.287	18.096	6.842	8.049	7.714	1.15519
			100193712	Zm00001d053960	3-isopropylmalate dehydratase large subunit, chloroplastic|uncharacterized protein LOC100193712|3-isopropylmalate dehydratase large subunit 2|AY106414_IDP	361.17	275.402	439.783	3.203	3.997	3.421	6.62478
			100384514	Zm00001d049929	Dihydroxy-acid dehydratase chloroplastic	3.877	2.937	3.221	0.983	1.1	1.127	1.6075
			100192912	Zm00001d048539	Branched-chain-amino-acid aminotransferase 5, chloroplastic|uncharacterized protein LOC100192912|branched-chain-amino-acid aminotransferase	39.538	42.93	32.671	15.738	14.3	15.342	1.30956
			103654943	Zm00001d053941	3-isopropylmalate dehydratase large subunit, chloroplastic	56.442	38.706	29.43	0	0	0	12.9461
			100281255	Zm00001d028303	branched-chain-amino-acid aminotransferase	0.78	2.671	1.143	0.101	0.025	0.049	4.63157
			100273676	Zm00001d031929	Dihydroxy-acid dehydratase chloroplastic|dihydroxy-acid dehydratase chloroplastic	6.421	5.732	6.274	1.872	3.727	2.524	1.14392
	citrate cycle (TCA cycle)		100272256	Zm00001d044748	Pyruvate dehydrogenase E1 component subunit alpha-2, mitochondrial|AY112355_SNP|CL26879_1|Pyruvate dehydrogenase E1 component subunit alpha-1 mitochondrial|pyruvate dehydrogenase E1 component alpha subunit	0.528	0.462	0.468	1.461	1.561	1.353	-1.61798
			107305678	Zm00001d022229	Malate dehydrogenase, chloroplastic-like	19.953	12.697	15.131	118.998	113.531	113.543	-2.89161
			103633296	Zm00001d021770	cytosolic isocitrate dehydrogenase [NADP]|uncharacterized protein LOC103633296|Peroxisomal isocitrate dehydrogenase	1.074	3.968	3.955	6.17	6.709	6.092	-1.11258
			100279748	Zm00001d047893	phosphoenolpyruvate carboxykinase homolog 2|CL1267_2|CL1267_2(697)|CL1267_2b|SOG0076|csu145a(pck)|csuh145a(pck)|phosphoenolpyruvate carboxykinase homolog2	36.741	36.024	44.881	75.661	82.96	92.284	-1.12779
			100304315	Zm00001d048358	Aconitate hydratase 3, mitochondrial-like	82.84	105.297	92.054	41.038	41.48	44.141	1.11116
			100381760	Zm00001d040603	ATP-citrate synthase beta chain protein 1|ATP-citrate synthase beta chain protein 2	16.987	14.603	20.128	7.661	9.349	7.618	1.03326
			100383412	Zm00001d036328	uncharacterized LOC100383412|2-oxoglutarate dehydrogenase E1 component	2.444	3.995	3.723	1.375	1.136	1.187	1.42305
			100383599	Zm00001d009779	Dihydrolipoyl dehydrogenase 1, chloroplastic|uncharacterized protein LOC100383599|dihydrolipoyl dehydrogenase	5.555	5.326	4.73	2.221	2.388	2.477	1.10398
	terpenoid-related compound synthesis pathways	terpenoid-quinone biosynthesis	732789	Zm00001d046909	homogentisate phytyltransferase VTE2-1	24.352	39.575	34.335	11.732	14.74	13.797	1.25169
			100272756	Zm00001d037849	putative cytochrome P450 superfamily protein|Trans-cinnamate 4-monooxygenase	0.729	1.67	1.392	0.355	0.478	0.236	1.78271
			100382272	Zm00001d046915	uncharacterized LOC100382272|putative AMP-dependent synthetase and ligase superfamily protein	0.602	0.808	0.785	2.079	1.146	1.327	-1.08499
			100285601	Zm00001d010698	NAD(P)H dehydrogenase (quinone) FQR1|uncharacterized protein LOC100285601|flavoprotein wrbA	5.418	2.581	3.234	7.869	7.533	8.824	-1.14285
		monoterpenoid biosynthesis	100281076	Zm00001d017381	Salutaridine reductase-like|(+)-neomenthol dehydrogenase|carbonyl reductase 1	0.828	12.789	2.591	0.302	0.21	0.124	4.6101
			100280419	Zm00001d002847	(+)-neomenthol dehydrogenase|uncharacterized protein LOC100280419	6.412	29.766	6.875	0.868	0.653	0.606	4.30103
			100217183	Zm00001d002848	(+)-neomenthol dehydrogenase|uncharacterized protein LOC100217183|carbonyl reductase 3	1.397	1.631	1.653	3.52	3.874	3.981	-1.31415
			100273052	Zm00001d025924	Salutaridine reductase|(+)-neomenthol dehydrogenase|carbonyl reductase 1	5.339	5.49	4.811	11.52	10.404	10.305	-1.07641
		diterpenoid biosynthesis	100279558	Zm00001d041082	Dolabradiene synthase KSL4, chloroplastic|kaurene synthase4	0.27	1.451	0.772	0.171	0.183	0.066	2.52356
			542165	Zm00001d029648	ent-copalyl diphosphate synthase 2, chloroplastic|CPP synthase 2|Ent-CPP synthase|Ent-copalyl diphosphate synthase AN2, chloroplastic|Protein ANTHER EAR 2|QCB6b03|anther ear2|ent-CPP synthase 2|gnp_QCB6b03|gpm843	3.317	4.747	3.809	0.389	0.155	0.17	4.01736
			542580	Zm00001d045563	ent-kaurenoic acid oxidase|cytochrome P450 88A1|dwarf plant3|siU32579	18.894	20.459	25.574	9.922	6.934	10.426	1.21644
			542253	Zm00001d032961	ent-copalyl diphosphate synthase AN1, chloroplastic|2.6Xba|CL2355_1|CPP synthase 1|Ent-CPP synthase|Ent-copalyl diphosphate synthase AN1, chloroplastic|Ent-kaurene synthase A|Protein ANTHER EAR 1|an2.6|g2.6Xba	1.924	1.446	1.955	4.73	4.154	4.091	-1.32061
			100281876	Zm00001d038695	gibberellin 2-beta-dioxygenase|gibberellin 2-oxidase7	3.536	5.221	4.685	12.307	9.486	8.299	-1.19638
			103631958	Zm00001d018839	dimethylnonatriene synthase|Cytochrome P450 92C5|Dimethylnonatriene synthase|Trimethyltridecatetraene synthase|cytochrome P-450 19|cytochrome P450 CYP92C5|flavonoid 3'-monooxygenase|putative cytochrome P450 superfamily protein	0.99	0.646	0.591	1.939	1.795	7.473	-2.35272
		terpenoid backbone biosynthesis	100283522	Zm00001d019629	undecaprenyl pyrophosphate synthetase	17.689	29.881	28.947	7.696	10.818	16.189	1.10677
			100502542	Zm00001d017540	putative geranylgeranyl pyrophosphate synthase 4|geranylgeranyl pyrophosphate synthase4	3.95	3.841	3.657	1.209	1.694	1.253	1.42247
			100282283	Zm00001d029416	acetyl-CoA acetyltransferase, cytosolic 1|putative acetyl-CoA acetyltransferase cytosolic 2	24.864	33.805	29.26	12.866	14.674	14.956	1.01439
			100285783	Zm00001d048494	hydroxymethylglutaryl-CoA synthase|putative hydroxymethylglutaryl-CoA synthase family protein	1.888	1.806	1.35	3.518	3.903	3.866	-1.19572
			606430	Zm00001d019060	deoxy xylulose synthase 2|1-deoxy-D-xylulose 5-phosphate synthase 2|CL1264_2|CL1264_2(671)|std707020D06|std707020E07	0.348	0.677	0.895	0.708	0.671	5.26	-1.81217
			100192004	Zm00001d011673	Farnesyl pyrophosphate synthase|farnesyl diphosphate synthase2|farnesyl pyrophosphate synthetase	1.285	1.326	1.003	5.46	5.938	6.134	-2.30841
			100276550	Zm00001d028152	uncharacterized protein LOC100276550	16.362	14.005	16.205	43.003	37.517	42.708	-1.43849
		carotenoid biosynthesis	100277925	Zm00001d007560	Beta-carotene isomerase D27, chloroplastic|Beta-carotene isomerase D27 chloroplastic	2.284	2.487	2.071	0.97	1.06	0.931	1.17249
			103648116	Zm00001d007549	beta-carotene isomerase D27, chloroplastic	2.075	2.465	2.018	0.921	0.763	0.769	1.38381
			103627610	Zm00001d017766	9-cis-epoxycarotenoid dioxygenase NCED1, chloroplastic|nine-cis-epoxycarotenoid dioxygenase8|zeaxanthin 7,8(7',8')-cleavage dioxygenase, chromoplast|zeaxanthin 7,8(7',8')-cleavage dioxygenase, chromoplastic	2.86	1.982	2.329	27.215	34.654	37.145	-3.82165
			100501454	Zm00001d051556	9-cis-epoxycarotenoid dioxygenase NCED1, chloroplastic	25.693	21.214	30.303	146.934	175.517	201.057	-2.79647
			109940986	Zm00001d021410	phytoene synthase 3, chloroplastic|Phytoene synthase 3, chloroplastic|Phytoene synthase chloroplastic|phytoene synthase 2, chloroplastic	1.854	4.184	2.984	5.532	7.548	7.444	-1.21833
			100191697	Zm00001d020717	Abscisic acid 8'-hydroxylase 3|abscisic acid 8'-hydroxylase4|putative cytochrome P450 superfamily protein	109.823	116.867	136.353	443.415	431.941	416.147	-1.86659
			100274595	Zm00001d051554	Abscisic acid 8'-hydroxylase 1|abscisic acid 8'-hydroxylase2|putative cytochrome P450 superfamily protein	3.258	1.971	2.217	2.423	3.613	9.864	-1.12267
			103647484	Zm00001d005889	abscisic acid 8'-hydroxylase 3|abscisic acid 8'-hydroxylase5|putative cytochrome P450 superfamily protein	2.621	1.449	1.717	2.929	5.256	4.239	-1.13793
			100281693	Zm00001d048469	beta-carotene hydroxylase|hydroxylase5	0.584	0.685	0.266	1.078	1.731	2.25	-1.74552
			100285076	Zm00001d003512	zeaxanthin epoxidase|Zeaxanthin epoxidase chloroplastic|zeaxanthin epoxidase1	154.505	160.743	148.569	274.647	358.466	323.508	-1.07942
		zeatin biosynthesis	100273251	Zm00001d002707	Putative cis-zeatin O-glucosyltransferase	19.371	9.214	21.275	0.892	0.486	0.754	4.50485
			100216698	Zm00001d004013	Putative cis-zeatin O-glucosyltransferase|uncharacterized LOC100216698|OSJNBa0017B10.9-like protein	1.247	1.669	1.523	3.348	3.293	3.419	-1.21127
			100158231	Zm00001d041982	isopentenyl transferase IPT1|isopentenyl transferase1|tRNA isopentenyltransferase	1.036	1.48	1.231	3.53	2.749	3.768	-1.45249
			100280446	Zm00001d032046	cytokinin dehydrogenase 10|cytokinin oxidase10	3.07	3.553	2.865	23.157	23.164	31.586	-3.06915
			541881	Zm00001d000237	cis-zeatin O-glucosyltransferase 1|cis-zeatin O-glucosyltransferase1|cytokinin metabolic enzyme|gnp_AW065903b|gpm143b|std687002F11	14.793	16.024	12.113	20.403	35.865	30.274	-1.04588
		steroid biosynthesis	541682	Zm00001d019139	(S)-adenosyl-L-methionine:delta 24-sterol methyltransferase|PCO072714|PCO072714(541)|cycloartenol-C-24-methyltransferase 1|endosperm C-24 sterol methyltransferase|sterol methyltransferase1	6.227	8.345	7.903	2.75	3.014	3.231	1.28603
			542549	Zm00001d014887	24-methylenechloesterol reductase|DWF1 like1|steroid 24 isomerase/reductase	6.078	5.791	6.089	1.699	1.724	1.84	1.73433
			100282753	Zm00001d048356	24-methylenesterol C-methyltransferase 2	4.747	5.021	6.966	16.546	16.189	16.568	-1.59394
	photosynthesis		845174	ZemaCp017	ATP synthase CF0 A subunit	9.673	8.524	7.995	22.74	20.693	21.631	-1.34662
			845172	ZemaCp019	ATP synthase CF0 B subunit	11.153	13.212	12.932	29.655	27.802	29.068	-1.24741
			845173	ZemaCp018	ATP synthase CF0 C subunit	4.566	7.089	5.67	20.49	18.953	15.966	-1.70542
			845169	ZemaCp020	ATP synthase CF1 alpha subunit	12.529	16.593	14.752	31.306	29.254	30.454	-1.08664
			845171	ZemaCp030	ATP synthase CF1 epsilon subunit	2.311	1.915	2.378	6.027	6.1	4.975	-1.40367
			100282566	Zm00001d047789	ATP synthase subunit b	2928.6	3130.35	3175.84	6903.42	6713.63	6579.84	-1.16411
			100284505	Zm00001d021620	ATP synthase subunit gamma	1662.45	1407.23	1324.98	3358.29	3121.19	3188.3	-1.17176
			845194	ZemaCp042	Cytochrome b6/f complex subunit V	286.449	266.675	189.289	846.659	610.486	669.717	-1.5515
			100273354	Zm00001d016134	Cytochrome b6-f complex iron-sulfur subunit	3225.82	2758.09	2669.42	6840	6687.7	6581.07	-1.25112
			845191	ZemaCp036	Cytochrome f	18.229	19.427	19.298	48.196	37.572	52.324	-1.31084
			541626	Zm00001d042049	Ferredoxin	2090.8	1745.53	1739.25	4236.2	4148.43	3664.15	-1.14695
			103644035	Zm00001d034099	Ferredoxin	0.191	0.593	0.708	1.091	1.145	1.322	-1.28172
			541619	Zm00001d035003	Ferredoxin-2	1700.15	1594.26	1502.49	2928.44	3194.58	3261.75	-1.0026
			541612	Zm00001d038291	Ferredoxin-6	17.981	35.204	24.35	59.566	91.91	46.97	-1.39244
			100282643	Zm00001d011833	Ferredoxin--NADP reductase	451.514	420.387	396.513	1148.49	1137.29	1201.99	-1.49353
			101027099	Zm00001d035001	Adrenodoxin	5914.85	4519.58	4720.27	11904.7	12192.2	11095.4	-1.25063
			100272890	Zm00001d036535	Oxygen-evolving enhancer protein 1	2858.13	2809.88	2756.47	6344.98	5790.3	5912.06	-1.13384
			100273117	Zm00001d018779	Oxygen-evolving enhancer protein 2	1274.06	1093.84	1098.59	3301.9	3008.91	2966.77	-1.45507
			845196	ZemaCp022	Photosystem I P700 chlorophyll a apoprotein A2	5.52	5.996	4.329	12.273	13.219	11.041	-1.23914
			100191984	Zm00001d034543	Photosystem I reaction center subunit II	2931.2	2514.59	2544.34	6035.52	6086.32	6281.77	-1.23822
			100282027	Zm00001d034283	Photosystem I reaction center subunit III	1901.1	1697.63	1642.68	4223.5	3644.47	3694.57	-1.17603
			100283327	Zm00001d005446	Photosystem I reaction center subunit IV A	1461.08	1268.51	1233.21	2936.99	2705.26	2701.63	-1.10881
			100283085	Zm00001d019518	Photosystem I reaction center subunit IV	1174.29	1063.35	1057.31	2537.53	2144.78	2146.07	-1.08609
			100285458	Zm00001d005996	Photosystem I reaction center subunit V	429.798	393.621	467.839	1292.67	1135.97	1220.48	-1.5339
			100383080	Zm00001d008706	Photosystem I reaction center subunit XI	1534.71	1211.68	1199.08	3519.16	3406.21	3256.9	-1.40254
			541791	Zm00001d013039	Photosystem I subunit d1	332.557	312.184	334.255	892.069	789.902	722.294	-1.33177
			845198	ZemaCp043	Photosystem I subunit IX	86.1	71.591	90.954	236.766	202.924	232.43	-1.46953
			100283848	Zm00001d003767	Photosystem I subunit O	1295.02	1131.04	1108.78	4108.26	3797.64	3665.08	-1.74562
			845197	ZemaCp033	Photosystem I subunit VIII	48.719	44.992	42.873	112.852	76.131	134.198	-1.27404
			845201	ZemaCp008	Photosystem II 44 kDa protein	5.266	7.359	5.857	13.056	12.022	12.126	-1.0423
			100280994	Zm00001d035135	Photosystem II core complex proteins psbY	708.193	562.384	558.39	1297.74	1268.4	1153.57	-1.05919
			845199	ZemaCp002	Photosystem II protein D1	14.963	14.929	16.92	38.816	28.81	24.625	-1.01439
			845208	ZemaCp005	Photosystem II protein K	70.002	67.978	70.8	165.282	134.471	185.15	-1.24903
			845209	ZemaCp038	Photosystem II protein L	6.044	12.535	8.065	34.977	24.906	20.878	-1.62524
			845203	ZemaCp040	Photosystem II protein V	20.965	17.773	11.396	51.293	31.799	38.584	-1.31061
			845204	ZemaCp039	Photosystem II protein VI	5.547	7.267	4.102	17.883	13.356	21.554	-1.66391
			100283816	Zm00001d043299	Photosystem II reaction center W protein	2751.05	2488.69	2601.55	6170.55	5516.29	5459.11	-1.16373
	oxidative phosphorylation		845174	ZemaCp017	ATP synthase CF0 A subunit	9.673	8.524	7.995	22.74	20.693	21.631	-1.34662
			845172	ZemaCp019	ATP synthase CF0 B subunit	11.153	13.212	12.932	29.655	27.802	29.068	-1.24741
			845173	ZemaCp018	ATP synthase CF0 C subunit	4.566	7.089	5.67	20.49	18.953	15.966	-1.70542
			845169	ZemaCp020	ATP synthase CF1 alpha subunit	12.529	16.593	14.752	31.306	29.254	30.454	-1.08664
			845171	ZemaCp030	ATP synthase CF1 epsilon subunit	2.311	1.915	2.378	6.027	6.1	4.975	-1.40367
			100282566	Zm00001d047789	ATP synthase subunit b	2928.6	3130.35	3175.84	6903.42	6713.63	6579.84	-1.16411
			100284505	Zm00001d021620	ATP synthase subunit gamma	1662.45	1407.23	1324.98	3358.29	3121.19	3188.3	-1.17176
			103630585	Zm00001d027304	ATPase 9, plasma membrane-type	1.224	1.685	1.216	3.131	2.924	3.457	-1.2369
			103632998	Zm00001d021000	plasma membrane ATPase 2	11.669	17.517	17.487	30.806	33.401	36.497	-1.14425
			845182	ZemaCp029	NADH dehydrogenase subunit 3	22.92	23.694	20.004	46.882	43.75	56.605	-1.17684
			845183	ZemaCp086	NADH dehydrogenase subunit 4	7.971	7.437	7.806	15.208	14.379	16.571	-1.02591
			845186	ZemaCp089	NADH dehydrogenase subunit 6	1.802	2.613	3.399	7.895	6.036	6.765	-1.43558
			845188	ZemaCp090	NADH dehydrogenase subunit I	1.379	3.212	1.587	6.25	3.399	6.263	-1.38844
			845190	ZemaCp028	NADH dehydrogenase subunit K	7.845	10.72	9.836	21.232	20.165	24.649	-1.25001
			100383920	Zm00001d017770	Soluble inorganic pyrophosphatase-like	256.586	225.069	234.554	486.712	456.156	493.614	-1.03856

## Sheet: Table S4
	Table S4 Genes used in RNA-seq confirmation and their primers
	Gene	Function	Pathway	qRT-PCR Primer_F	qRT-PCR Primer_R
	Zm00001d034283	Photosystem I reaction center subunit III	The light reaction of photosynthesis	TGGAAGCTCTGCTGTACTTTAA	GACATGCTCTGAAATCGTTCTC
	Zm00001d000164	Phosphoribulokinase	Calvin cycle	ATATTGATCCGCAGAAGCAGTA	CTTTCATGATCAGCTTGACTCG
	Zm00001d052595	Ribulose bisphosphate carboxylase small subunit	Calvin cycle	GCGAGTACATACATACTAGGCA	CTCGAACTTCTTGTTGCCGTAG
	Zm00001d022229	Malate dehydrogenase	TCA cycle	CAAAGTATGACACAGTTTGCCA	CACGAGTATCCAGCTGTTAAGT
	Zm00001d028562	Fructose-1,6-bisphosphatase	Pentose phosphate pathway	AAGTCGAGCAGCTACGAGATC	GATGGTCATCTCGTTGTCGATC
	Zm00001d053015	Fructose-bisphosphate aldolase	Pentose phosphate pathway	TTCTACATGGCCGAGAACAG	GTGTACTCGGCTACTTGCTC
	Zm00001d040265	Glycerol-3-phosphate acyltransferase 1	Glycerolipid metabolism	CCCAAAAACCACTGACGTAAAT	TATATAGCAACCGTACGTGCTT
	Zm00001d023694	2-oxoisovalerate dehydrogenase subunit alpha 2	Valine, leucine and isoleucine degradation	CAGTATGGATGACATTGTGCTG	ACTGTGAAATAGTTCAGACGGT
	Zm00001d049929	Dihydroxy-acid dehydratase	Valine, leucine and isoleucine biosynthesis	AGGAACAACCATCCTGTTAGAG	TGGGACAAACAAAACAAGTGAG
	Zm00001d048890	Acyl-coenzyme A oxidase 2	Fatty acid degradation	CTATGCACAGTACACCCAGTAT	TACGGATCCACTGCTTTACATT
	Zm00001d015992	Peroxisomal fatty acid beta-oxidation multifunctional protein	Fatty acid degradation	AGGATGAAGTGACACTAATGGG	ATAACTAACTTCCATGCCCAGG
	Zm00001d036135	superoxide dismutase	Peroxisome	CACCTCTACCTACCGTCTTAAC	AATTGAACAAGAGTTGTCACGG
	Zm00001d014848	catalase isozyme	Peroxisome	GCCTTGGCATTTCCTTAAGATA	GGGAGAAAACAATGTCGGTTC
	Zm00001d049888	Bifunctional TH2 protein	VB1 biosynthesis	GCATTATACTGCACCAACAACA	CATGTAGCAGTCAGACAACAAG
	Zm00001d037916	thiamin pyrophosphokinase	VB1 biosynthesis	CAAGCCAGATGTAATCAAAGGG	CATTTGTGTAAATCGGTCGTGT
	Zm00001d011183	thiamine thiazole synthase	VB1 biosynthesis	TGATGAATCGATCGAATTCCCT	TGCTATGAACACGACACACTAT
